# Supplementary material for: Structurally Diverse Diterpenes from the South China Sea Soft Coral Sarcophyton trocheliophorum
Source: Mar Drugs. 2023 Jan 20;21(2):69. doi: 10.3390/md21020069 (PMC9960596; doi:10.3390/md21020069)
Supplement: Supplementary file 1 [file marinedrugs-21-00069-s001.zip]

Archive with 1 entries (1 files):
- marinedrugs-2131546-supplementary.pdf
